# Supplementary material for: Identification, Classification, and Functional Analysis of AP2/ERF Family Genes in the Desert Moss Bryum argenteum
Source: Int J Mol Sci. 2018 Nov 19;19(11):3637. doi: 10.3390/ijms19113637 (PMC6275083; doi:10.3390/ijms19113637)
Supplement: Supplementary file 1 [file ijms-19-03637-s001.zip]

Archive with 3 entries (2 files):
- ijms-376669-supplementary/
- ijms-376669-supplementary/Figure S 1-S3.pdf
- ijms-376669-supplementary/Table S1-S5.pdf
